# Supplementary material for: Detection of the Crystallization Process of Paracetamol with a Multi-Mode Optical Fiber in a Reflective Configuration
Source: Sensors (Basel). 2019 Dec 22;20(1):87. doi: 10.3390/s20010087 (PMC6982736; doi:10.3390/s20010087)
Supplement: Supplementary file 1 [file sensors-20-00087-s001.zip]

Archive with 1 entries (1 files):
- Cristalizacao.mp4
